# Supplementary material for: Value addition and farmers: Evidence from coffee in Ethiopia
Source: PLoS One. 2023 Jan 30;18(1):e0273121. doi: 10.1371/journal.pone.0273121 (PMC9886249; doi:10.1371/journal.pone.0273121)
Supplement: S1 Fig — Source: Authors’ calculation based on data from CSA’s retail price data. (XLSX) [file pone.0273121.s001.xlsx]

## Sheet: Figure 4
		Coffee Form
	year	Whole	Bean	Average
	2002	0.74	0.69	0.69
	2003	1.22	1.14	1.16
	2004	1.54	1.44	1.42
	2005	1.64	1.36	1.38
	2006	1.03	1.07	1.07
	2007	1.16	1.08	1.11
	2008	1.44	1.08	1.13
	2009	1.03	0.95	0.97
	2010	1.12	0.95	0.96
	2011	2.03	1.9	1.89
	2012	0.72	0.88	0.83
	2013	0.92	0.91	0.92
	2014	1.45	1.29	1.25
	2015	0.78	0.87	0.8
	2016	0.97	0.99	0.97
	year	May_Nov_ratioWhole	May_Nov_ratioBean	May_Nov_ratioALL
	2002	0.74	0.69	0.69
	2003	1.22	1.14	1.16
	2004	1.54	1.44	1.42
	2005	1.64	1.36	1.38
	2006	1.03	1.07	1.07
	2007	1.16	1.08	1.11
	2008	1.44	1.08	1.13
	2009	1.03	0.95	0.97
	2010	1.12	0.95	0.96
	2011	2.03	1.9	1.89
	2012	0.72	0.88	0.83
	2013	0.92	0.91	0.92
	2014	1.45	1.29	1.25
	2015	0.78	0.87	0.8
	2016	0.97	0.99	0.97
